# Supplementary material for: Proof of concept for quantitative adverse outcome pathway modeling of chronic toxicity in repeated exposure
Source: Sci Rep. 2024 Feb 27;14:4741. doi: 10.1038/s41598-024-55220-4 (PMC10899215; doi:10.1038/s41598-024-55220-4)
Supplement: Supplementary file 2 — Supplementary Information 2. [file 41598_2024_55220_MOESM2_ESM.xlsx]

## Sheet: Title and authors
Title Proof of Concept for Quantitative Adverse Outcome Pathway Modeling of Chronic Toxicity in Repeated Exposure. Authors Shigeaki Ito1*, Sayak Mukherjee2, Kazuo Erami1, Shugo Muratani1, Akina Mori1, Sakuya Ichikawa1, William White2, Kei Yoshino1, Dawn Fallacara2 Author affiliations 1. Scientific Product Assessment Center, Japan Tobacco Inc., 6-2, Umegaoka, Aoba-ku, Yokohama, Kanagawa, 227-8512,…

## Sheet: Sup. material 2
Supplementary material 2 donor means and standard deviations.
	MIE							MIE2							BM3							BM2							BM1							BM4							KE1
	Dose	rep1	rep2	rep3	rep4	rep5	rep6	Dose	rep1	rep2	rep3	rep4	rep5	rep6	Dose	rep1	rep2	rep3	rep4	rep5	rep6	Dose	rep1	rep2	rep3	rep4	rep5	rep6	Dose	rep1	rep2	rep3	rep4	rep5	rep6	Dose	rep1	rep2	rep3	rep4	rep5	rep6	Dose	rep1	rep2	rep3	rep4	rep5	rep6
Mean	0	1	1	1	1	1	1	0	1	1	1	1	1	1	0	1	1	1	1	1	1	0	1	1	1	1	1	1	0	1	1	1	1	1	1	0	1	1	1	1	1	1	0	1	1	1	1	1	1
	100	1.39031	1.44424	1.48179	1.44134	1.41043	1.37996	100	0.795808	0.821298	0.772851	0.807435	0.799193	0.807747	100	1.62805	1.72643	1.77412	1.74797	1.71968	1.68807	100	1.524	1.60287	1.62307	1.60875	1.53494	1.49911	100	1.58052	1.66638	1.71375	1.69614	1.65781	1.61603	100	1.63664	1.7205	1.76001	1.6866	1.63702	1.60733	100	1.56691	1.66759	1.71635	1.69472	1.66606	1.62343
	200	1.86597	1.97318	1.99328	1.96326	1.91206	1.82803	200	0.583197	0.605271	0.577897	0.598563	0.575784	0.59068	200	2.05352	2.15102	2.16667	2.10667	2.07699	2.02091	200	1.98042	2.06803	2.10889	2.05974	2.02099	1.97949	200	1.97947	2.09484	2.12646	2.05459	2.01311	1.98441	200	2.05666	2.16022	2.15265	2.04563	2.00604	1.96828	200	2.08403	2.20303	2.21133	2.15888	2.13331	2.07024
	300	2.33443	2.43038	2.43923	2.36294	2.25501	2.1837	300	0.392797	0.410313	0.345794	0.417625	0.342892	0.369439	300	2.47982	2.60093	2.61505	2.53856	2.46013	2.38667	300	2.37866	2.45064	2.48267	2.35711	2.27517	2.20194	300	2.325	2.41914	2.40883	2.34273	2.2891	2.21709	300	2.55263	2.67306	2.69485	2.64654	2.56957	2.52032	300	2.47111	2.56919	2.57786	2.55204	2.4975	2.43523
		rep1	rep2	rep3	rep4	rep5	rep6		rep1	rep2	rep3	rep4	rep5	rep6		rep1	rep2	rep3	rep4	rep5	rep6		rep1	rep2	rep3	rep4	rep5	rep6		rep1	rep2	rep3	rep4	rep5	rep6		rep1	rep2	rep3	rep4	rep5	rep6		rep1	rep2	rep3	rep4	rep5	rep6
SD	0	0.17216	0.190845	0.22407	0.178885	0.192145	0.214851	0	0.202217	0.188347	0.204507	0.202889	0.222285	0.188629	0	0.195189	0.190669	0.190615	0.20352	0.217534	0.206119	0	0.210848	0.163913	0.192448	0.199745	0.175983	0.196391	0	0.152963	0.20162	0.177112	0.199929	0.1642	0.177834	0	0.185357	0.188443	0.199527	0.213864	0.190513	0.194377	0	0.174112	0.204402	0.200518	0.213241	0.221103	0.220501
	100	0.307825	0.300793	0.310328	0.375512	0.431884	0.501505	100	0.0488776	0.058426	0.0563991	0.0615887	0.0767827	0.0577224	100	0.247953	0.260125	0.273488	0.317892	0.372238	0.450332	100	0.341416	0.329141	0.315122	0.323779	0.318004	0.387086	100	0.273768	0.315083	0.344264	0.357648	0.410684	0.468567	100	0.358277	0.377323	0.385351	0.409668	0.432178	0.507617	100	0.396248	0.42835	0.399999	0.401657	0.448665	0.464124
	200	0.333741	0.318213	0.269236	0.316858	0.354294	0.455611	200	0.0991332	0.0747459	0.106888	0.10736	0.125658	0.0578367	200	0.489838	0.517439	0.527205	0.525861	0.603153	0.629381	200	0.465764	0.465888	0.44406	0.42154	0.432765	0.442905	200	0.286876	0.327039	0.315457	0.350281	0.352035	0.438352	200	0.518584	0.494902	0.520512	0.545204	0.583068	0.673077	200	0.416023	0.411169	0.407861	0.434988	0.481306	0.587855
	300	0.425603	0.445241	0.465954	0.50748	0.575539	0.627954	300	0.104944	0.0886998	0.0767527	0.11446	0.155179	0.0677708	300	0.683808	0.653451	0.608842	0.582873	0.575745	0.646548	300	0.599317	0.603228	0.512591	0.505112	0.54451	0.61624	300	0.302326	0.322632	0.282121	0.313133	0.386373	0.485943	300	0.615024	0.609374	0.634824	0.679952	0.691071	0.734412	300	0.5354	0.484581	0.567167	0.612159	0.693831	0.758187
	By dose
								2.61505
	By exposure rep.
[truncated: 84 more columns]
