# Supplementary material for: Proof of concept for quantitative adverse outcome pathway modeling of chronic toxicity in repeated exposure
Source: Sci Rep. 2024 Feb 27;14:4741. doi: 10.1038/s41598-024-55220-4 (PMC10899215; doi:10.1038/s41598-024-55220-4)
Supplement: Supplementary file 3 — Supplementary Table 3. [file 41598_2024_55220_MOESM3_ESM.xlsx]

## Sheet: Title and Authors
Title Proof of Concept for Quantitative Adverse Outcome Pathway Modeling of Chronic Toxicity in Repeated Exposure. Authors Shigeaki Ito1*, Sayak Mukherjee2, Kazuo Erami1, Shugo Muratani1, Akina Mori1, Sakuya Ichikawa1, William White2, Kei Yoshino1, Dawn Fallacara2 Author affiliations 1. Scientific Product Assessment Center, Japan Tobacco Inc., 6-2, Umegaoka, Aoba-ku, Yokohama, Kanagawa, 227-8512,…
Supplementary Tables 1 Fitted parameter values for Bayesian Network modeling

## Sheet: Params_BN_Exp_Rep_1
Supplementary Tables 1 Fitted parameter values for Bayesian Network modeling
Node	Fit.param
AO	-0.008
Dose	1.695
KE1	0.05+0.68*KER1-0.041*KER2+0.061*KER3+0.126*KER4
KE2	-0.016
KE3	0.009+0.69*KER8
KE4	-0.019
KE5	-0.017
KE6	-0.003
KE7	-0.022
KE8	-0.003
KER1	0.045+0.426*MIE1-0.414*MIE2
KER2	0.008+0.878*MIE1-0.04*MIE2
KER3	0.05+0.012*MIE1-0.713*MIE2
KER4	0.057-0.044*MIE1-0.784*MIE2
KER5	-0.003
KER6	0.066+0.724*KER5
KER7	0.039+0.758*KER6
KER8	0.104+0.699*KER7
MIE1	-0.015+0.118*Dose
MIE2	0.039-0.144*Dose

## Sheet: Params_BN_Exp_Rep_2
Supplementary Tables 1 Fitted parameter values for Bayesian Network modeling
Node	Fit.param
AO	-0.016
Dose	1.695
KE1	-0.016
KE2	0.006-0.033*KER8
KE3	0.018+0.684*KER8
KE4	0.004+0.015*KE2
KE5	-0.005
KE6	-0.011
KE7	0.011-0.029*KE3
KE8	0.004+0.295*KE4+0.37*KE5-0.099*KE6+0.379*KE7
KER1	0.085+0.796*MIE1+0.063*MIE2
KER2	0.049+0.832*MIE1+0.042*MIE2
KER3	0.092+0.271*MIE1-0.454*MIE2
KER4	0.106+0.488*MIE1-0.186*MIE2
KER5	0.008+0.859*KE1
KER6	0.096+0.662*KER5
KER7	0.065+0.78*KER6
KER8	0.04+0.843*KER7
MIE1	-0.044+0.149*Dose
MIE2	0.029-0.133*Dose

## Sheet: Params_BN_Exp_Rep_3
Supplementary Tables 1 Fitted parameter values for Bayesian Network modeling
Node	Fit.param
AO	0.015+0.924*KE8
Dose	1.695
KE1	0.035+0.43*KER1+0.028*KER2+0.337*KER3+0.077*KER4
KE2	0.064+0.057*KER8
KE3	0.057+0.617*KER8
KE4	-0.011
KE5	-0.004
KE6	-0.011
KE7	-0.013
KE8	0+0.428*KE4+0.24*KE5-0.126*KE6+0.46*KE7
KER1	0.054+0.775*MIE1-0.068*MIE2
KER2	0.079+0.513*MIE1-0.229*MIE2
KER3	0.035+0.611*MIE1-0.347*MIE2
KER4	0.063+0.558*MIE1-0.289*MIE2
KER5	0.038+0.787*KE1
KER6	0.071+0.806*KER5
KER7	0.056+0.748*KER6
KER8	0.051+0.873*KER7
MIE1	-0.014+0.124*Dose
MIE2	0.036-0.151*Dose

## Sheet: Params_BN_Exp_Rep_4
Supplementary Tables 1 Fitted parameter values for Bayesian Network modeling
Node	Fit.param
AO	0.019+0.939*KE8
Dose	1.695
KE1	0.034+0.67*KER1+0.029*KER2+0.153*KER3+0.075*KER4
KE2	0.06+0.461*KER8
KE3	0.021+0.695*KER8
KE4	-0.017
KE5	-0.002
KE6	-0.003
KE7	0.058+0.591*KE3
KE8	-0.01
KER1	0.053+0.72*MIE1-0.142*MIE2
KER2	0.045+0.699*MIE1-0.163*MIE2
KER3	0.068+0.555*MIE1-0.298*MIE2
KER4	0.071+0.506*MIE1-0.33*MIE2
KER5	-0.03
KER6	0.112+0.661*KER5
KER7	0.034+0.791*KER6
KER8	0.083+0.717*KER7
MIE1	-0.037+0.137*Dose
MIE2	0.039-0.136*Dose

## Sheet: Params_BN_Exp_Rep_5
Supplementary Tables 1 Fitted parameter values for Bayesian Network modeling
Node	Fit.param
AO	-0.022
Dose	1.695
KE1	0.042+0.735*KER1-0.006*KER2+0.112*KER3+0.041*KER4
KE2	0.141+0.328*KER8
KE3	0.026+0.654*KER8
KE4	0.001+1.014*KE2
KE5	0+1.013*KE2
KE6	0.018+0.968*KE2
KE7	0.129+0.534*KE3
KE8	0.009+0.168*KE4+0.104*KE5+0.533*KE6+0.161*KE7
KER1	0.059+0.727*MIE1-0.06*MIE2
KER2	0.076+0.449*MIE1-0.192*MIE2
KER3	0.104+0.364*MIE1-0.223*MIE2
KER4	0.082+0.369*MIE1-0.298*MIE2
KER5	-0.024
KER6	0.131+0.587*KER5
KER7	0.053+0.726*KER6
KER8	0.011+0.982*KER7
MIE1	-0.059+0.146*Dose
MIE2	0.037-0.168*Dose

## Sheet: Params_BN_Exp_Rep_6
Supplementary Tables 1 Fitted parameter values for Bayesian Network modeling
Node	Fit.param
AO	-0.044
Dose	1.695
KE1	0.011+0.847*KER1+0.107*KER2+0.129*KER3-0.057*KER4
KE2	0.186+0.298*KER8
KE3	0.02+0.66*KER8
KE4	-0.02
KE5	-0.002
KE6	-0.011
KE7	0.176+0.426*KE3
KE8	0.033+0.192*KE4+0.216*KE5+0.247*KE6+0.244*KE7
KER1	0.058+0.631*MIE1-0.206*MIE2
KER2	0.05+0.549*MIE1-0.245*MIE2
KER3	0.045+0.53*MIE1-0.347*MIE2
KER4	0.062+0.331*MIE1-0.451*MIE2
KER5	-0.02
KER6	0.153+0.495*KER5
KER7	0.037+0.754*KER6
KER8	0.038+0.883*KER7
MIE1	-0.007+0.099*Dose
MIE2	0.054-0.148*Dose
